# Supplementary material for: The Beneficial Effect of Cinnamon and Red Capsicum Intake on Postprandial Changes in Plasma Metabolites Evoked by a High-Carbohydrate Meal in Men with Overweight/Obesity
Source: Nutrients. 2022 Oct 14;14(20):4305. doi: 10.3390/nu14204305 (PMC9610620; doi:10.3390/nu14204305)
Supplement: Supplementary file 1 [file nutrients-14-04305-s001.zip]

Archive with 1 entries (1 files):
- nutrients-1971717-supplementary.pdf
